# Supplementary material for: Reverse causal reasoning: applying qualitative causal knowledge to the interpretation of high-throughput data
Source: BMC Bioinformatics. 2013 Nov 23;14:340. doi: 10.1186/1471-2105-14-340 (PMC4222496; doi:10.1186/1471-2105-14-340)
Supplement: Additional file 1 — BEL term and namespace abbreviations. [file 1471-2105-14-340-S1.xlsx]

## Sheet: BEL Functions
Function Type	BEL Function	Long Form
abundance	a	abundance
	p	proteinAbundance
	complex	complexAbundance
	composite	compositeAbundance
	m	microRnaAbundance
	g	geneAbundance
process	bp	biologicalProcess
	path	pathology
activity	tscript	transcriptionalActivity
	kin	kinaseActivity
	cat	catalyticActivity
	phos	phosphataseActivity
	gtp	gtpBoundActivity
	pep	peptidaseActivity

## Sheet: Namespace Abbreviations
Identifier	Namespace Description	Source
HGNC	Human gene symbols	HUGO Gene Nomeclature Authority
MGI	Mouse gene symbols	Mouse Genome Informatics
RGD	Rat gene symbols	Rat Genome Database
EGID	Entrez gene identifiers for human, rat, and mouse	Entrez Gene
CHEBI	Chemicals of Biological Interest	European Bioinformatics Institute (EBI)
SCHEM	Selventa Chemicals	Selventa
GO	GO Biological Processes (Names)	Gene Ontology Consortium
MESHPP	Medical Subject Headings (MeSH) names for phenomena and processes (branch G)	U.S. National Library of Medicine
MESHD	Medical Subject Headings (MeSH) names for diseases (branch C)	U.S. National Library of Medicine
SDIS	Selventa Diseases	Selventa
GOCCACC	GO Cellular Component (Accession Numbers)	Gene Ontology Consortium
NCH	Named Complexes Human	Selventa
NCR	Named Complexes Rat	Selventa
NCM	Named Complexes Mouse	Selventa
PFH	Protein Families Human	Selventa
PFR	Protein Families Rat	Selventa
PFM	Protein Families Mouse	Selventa
