# Supplementary material for: Reverse causal reasoning: applying qualitative causal knowledge to the interpretation of high-throughput data
Source: BMC Bioinformatics. 2013 Nov 23;14:340. doi: 10.1186/1471-2105-14-340 (PMC4222496; doi:10.1186/1471-2105-14-340)
Supplement: Additional file 2 — Evaluated HYPs for the TNF (HG- U133A), PI3K inhibitor (HG- U133 Plus 2.0), and high fat diet (MG-430 2.0 Array) data sets. [file 1471-2105-14-340-S2.xlsx]

## Sheet: mechanisms - human
Mechanism	possibles
	HG-U133 plus 2.0	HG-U133A
bp(GO:"response to hypoxia")	1009	943
tscript(complex(NCH:"Nfkb Complex"))	434	417
a(SCHEM:"serum glucose")	235	222
a(CHEBI:lipopolysaccharide)	232	225
a(SCHEM:Tretinoin)	230	218
path(SDIS:"bacterial infection")	230	211
bp(GO:"response to heat")	229	225
bp(GO:aging)	229	218
a(CHEBI:androgen)	226	203
path(SDIS:"viral infection")	223	213
path(MESHD:Ischemia)	222	206
a(SCHEM:"serum insulin")	217	196
path(SDIS:"food intake")	217	205
tscript(p(HGNC:FOXO1))	208	186
path(SDIS:"tissue damage")	201	191
a(CHEBI:estradiol)	199	187
a(CHEBI:calcitriol)	198	188
a(SCHEM:"cyclic AMP")	196	192
path(SDIS:"mechanical strain")	193	191
a(CHEBI:gefitinib)	192	169
a(CHEBI:"hydrogen peroxide")	190	184
a(SCHEM:CD437)	186	179
a(CHEBI:mifepristone)	180	168
a(CHEBI:"nitric oxide")	178	177
a(SCHEM:Hydrocortisone)	177	177
a(SCHEM:Stanolone)	177	172
tscript(p(HGNC:"NKX2-1"))	174	169
tscript(complex(NCH:"AP-1 Complex"))	167	167
kin(p(PFH:"PRKC Family"))	166	163
a(SCHEM:"Oxidized Low Density Lipoprotein")	163	161
path(SDIS:"laminar shear stress")	163	162
tscript(p(HGNC:HOXA9))	159	149
a(CHEBI:progesterone)	157	150
a(SCHEM:"Tetradecanoylphorbol acetate")	150	144
bp(GO:"neuron differentiation")	150	136
a(CHEBI:glucocorticoid)	145	134
a(SCHEM:"Nutlin 3")	142	141
a(SCHEM:Thiazolidinedione)	139	135
bp(GO:"myoblast differentiation")	138	135
tscript(p(HGNC:KLF1))	137	115
tscript(p(HGNC:TP53))	132	127
bp(MESHPP:Exercise)	131	120
a(CHEBI:"trichostatin A")	129	126
m(HGNC:"MIR124-1")	129	111
a(SCHEM:Colforsin)	127	121
tscript(p(HGNC:TP63))	126	126
a(CHEBI:nicotine)	125	123
bp(GO:"replicative cell aging")	125	121
a(SCHEM:Dronabinol)	124	105
bp(GO:angiogenesis)	122	115
a(CHEBI:ciprofibrate)	121	119
tscript(p(HGNC:HNF1A))	121	115
p(PFH:"IFNA Family")	120	105
p(HGNC:AGT)	119	117
p(HGNC:NGF)	118	117
composite(p(MGI:Hoxa11),p(MGI:Hoxd11))	115	90
tscript(p(HGNC:MEIS1))	114	97
gtp(p(HGNC:HRAS))	112	105
a(CHEBI:camptothecin)	111	110
path(SDIS:"mitochondrial DNA damage")	111	111
a(CHEBI:"angiotensin II")	109	97
tscript(p(HGNC:FOXA2))	109	102
path(MESHD:Hyperoxia)	108	106
a(CHEBI:"reactive oxygen species")	106	106
a(CHEBI:omeprazole)	106	89
path(SDIS:"lung adenocarcinoma")	106	103
tscript(p(HGNC:FOXO3))	103	93
m(HGNC:MIR106B)	101	79
m(HGNC:MIR106A)	99	77
a(CHEBI:clofibrate)	97	94
cat(complex(NCH:"gamma Secretase Complex"))	97	87
a(CHEBI:ceramide)	95	92
bp(GO:"DNA methylation")	95	93
kin(p(HGNC:GK))	94	86
p(HGNC:DYSF)	93	90
path(SDIS:"high-fat diet")	93	91
a(SCHEM:Allergens)	91	80
complex(NCH:"Luteinizing Hormone Complex")	90	86
kin(complex(NCH:"p85/p110 PI3Kinase Complex"))	89	86
tscript(p(HGNC:ETV1))	89	84
p(HGNC:THAP1)	88	76
a(SCHEM:"Helicobacter pylori infection")	87	81
bp(MESHPP:"Menstrual Cycle")	84	76
tscript(p(HGNC:IRF5))	84	84
a(SCHEM:"Enzastaurin Hydrochloride")	83	83
path(SDIS:"monocyte adherence")	83	76
p(HGNC:KRAS,sub(G,12,V))	81	67
tscript(p(HGNC:SP5))	81	76
a(CHEBI:"arachidonic acid")	80	80
p(HGNC:HIST1H1T)	79	71
tscript(p(HGNC:MEOX2))	79	79
a(CHEBI:hemin)	78	65
p(HGNC:HIST1H1A)	78	71
bp(GO:"response to starvation")	77	69
m(HGNC:MIRLET7B)	77	56
a(SCHEM:Calcium)	76	72
a(CHEBI:melatonin)	74	71
p(PFH:"HDAC Family")	74	74
tscript(p(HGNC:IRF7))	74	74
a(CHEBI:oxandrolone)	73	56
a(CHEBI:resveratrol)	73	71
a(CHEBI:"cholic acid")	72	70
a(CHEBI:lapatinib)	72	72
a(SCHEM:Iloprost)	72	72
a(SCHEM:Pravastatin)	72	66
a(CHEBI:erlotinib)	71	70
composite(a(CHEBI:progesterone),a(CHEBI:estradiol))	71	57
a(CHEBI:fulvestrant)	68	67
a(CHEBI:rosiglitazone)	68	67
a(SCHEM:Sirolimus)	68	67
tscript(p(HGNC:RB1))	68	68
a(CHEBI:aldosterone)	66	62
path(SDIS:"mechanical stress")	66	60
m(HGNC:"MIR1-1")	64	58
p(HGNC:HOXA13)	64	58
a(CHEBI:testosterone)	62	57
a(SCHEM:"Retinol acetate")	62	62
bp(GO:"cell differentiation")	62	59
a(CHEBI:cisplatin)	61	60
a(SCHEM:"Oxidized High Density Lipoprotein")	59	59
a(SCHEM:"serum leptin")	59	56
bp(GO:"response to cold")	58	58
tscript(p(HGNC:POU4F1))	58	58
a(CHEBI:fenofibrate)	57	56
a(CHEBI:raloxifene)	57	57
p(HGNC:CLN5)	57	49
p(HGNC:GCM1)	57	53
a(CHEBI:simvastatin)	56	52
a(SCHEM:"Hemoglobin A")	56	41
bp(GO:"response to UV-B")	56	54
a(CHEBI:celecoxib)	54	50
bp(GO:"neutrophil chemotaxis")	53	52
m(MGI:"Mir133a-1")	53	51
m(MGI:"Mir133a-2")	53	51
path(SDIS:"Partial Pancreatectomy")	53	52
a(CHEBI:taurine)	51	50
a(SCHEM:"Dietary Lipid")	51	51
a(SCHEM:Telomestatin)	51	49
bp(GO:"response to osmotic stress")	51	50
kin(p(PFH:"AKT Family"))	51	50
p(HGNC:GK)	51	45
a(SCHEM:Oxidopamine)	50	49
kin(p(PFH:"MAPK p38 Family"))	50	49
bp(GO:"G2 phase of mitotic cell cycle")	49	38
bp(GO:"hyperosmotic response")	49	48
bp(GO:"response to radiation")	49	48
a(CHEBI:cholesterol)	48	47
a(SCHEM:"D-Glucose, anhydrous")	48	43
kin(p(PFH:"PRKA Family"))	48	47
bp(GO:"response to oxidative stress")	47	47
bp(GO:"response to UV")	47	45
a(SCHEM:Dinoprostone)	46	45
a(SCHEM:Metribolone)	46	43
p(HGNC:CST6)	46	46
tscript(p(HGNC:NRF1))	46	46
a(CHEBI:"vitamin E")	45	41
kin(p(HGNC:MAPK1))	45	45
path(SDIS:"burn injury")	45	43
path(SDIS:denervation)	45	41
cat(p(PFH:"ADRB Family"))	44	42
m(EGID:387202)	44	35
path(SDIS:"turbulent shear stress")	44	44
tscript(p(HGNC:NEUROG3))	44	36
bp(GO:"microtubule polymerization")	42	42
gtp(p(PFH:"RAS Family"))	42	38
a(SCHEM:"Low Density Lipoprotein")	41	38
kin(p(PFH:"MAPK JNK Family"))	41	39
tscript(p(MGI:Tcfap2a))	41	39
tscript(p(PFH:"E2F Family"))	41	41
a(CHEBI:troglitazone)	40	40
a(SCHEM:"trans10,cis12-Octadecadienoate")	40	37
kin(p(HGNC:MAPK3))	40	40
p(HGNC:ARX)	40	31
pep(p(NCR:"Proteasome Complex"))	40	40
tscript(p(HGNC:HNF1B))	40	37
m(MGI:Mir140)	39	25
p(HGNC:NANOG)	39	37
tscript(p(HGNC:BHLHE40))	38	37
tscript(p(HGNC:HOXD3))	38	38
tscript(p(HGNC:MEF2C))	38	35
a(CHEBI:flutamide)	37	36
bp(GO:"gastric acid secretion")	37	35
bp(GO:"muscle contraction")	37	35
p(HGNC:HNF1A)	36	36
a(CHEBI:insulin)	35	33
a(SCHEM:Norepinephrine)	35	35
kin(p(PFH:"MAPK Erk1/3 Family"))	35	35
phos(complex(NCH:"Calcineurin Complex"))	35	32
path(SDIS:"Photo-oxidative Stress")	34	34
a(CHEBI:"folic acid")	33	27
a(CHEBI:"hyaluronic acid")	33	32
bp(MESHPP:"Liver Regeneration")	33	31
kin(p(PFH:"MEK1/2 Family"))	33	32
p(HGNC:INS)	33	33
tscript(complex(NCH:"Nfy Complex"))	33	31
a(CHEBI:bortezomib)	32	31
a(CHEBI:histamine)	32	31
p(HGNC:KLF7)	32	27
p(PFH:"TGFB Family")	32	30
a(CHEBI:lovastatin)	31	27
a(CHEBI:thapsigargin)	31	30
a(SCHEM:Estrogens)	31	29
a(SCHEM:Isoproterenol)	31	30
p(PFH:"PDGF Family")	31	29
p(HGNC:PLAG1)	30	30
tscript(p(HGNC:NANOG))	30	28
a(CHEBI:"okadaic acid")	29	27
a(SCHEM:"Cyclic GMP")	29	29
tscript(p(HGNC:HOXC6))	29	20
tscript(p(HGNC:HOXC8))	29	27
a(CHEBI:gemcitabine)	28	28
a(SCHEM:FSH)	27	23
bp(GO:"response to endoplasmic reticulum stress")	27	26
tscript(p(PFH:"MEF2 Family"))	27	27
a(SCHEM:Epinephrine)	26	26
a(CHEBI:"palmitic acid")	25	24
a(SCHEM:Aspirin)	25	25
bp(GO:"inflammatory response")	25	24
cat(complex(NCH:"NADPH Oxidase Complex"))	25	24
p(HGNC:SALL4)	25	24
tscript(p(HGNC:SPI1))	25	23
a(CHEBI:coumarin)	24	23
a(CHEBI:hydroquinone)	24	23
cat(p(HGNC:NOS3))	24	24
cat(p(PFH:"HDAC Family"))	24	23
p(HGNC:NOTCH1)	24	21
p(HGNC:PHOX2B)	23	20
tscript(p(HGNC:NFE2L1))	23	22
bp(GO:"response to DNA damage stimulus")	22	21
complex(GOCCACC:"GO:0043510")	22	19
m(MGI:"Mir16-1")	22	19
p(HGNC:ABCB1)	22	21
a(CHEBI:atorvastatin)	21	21
a(CHEBI:metformin)	21	20
p(HGNC:GH1)	21	21
tscript(p(HGNC:SIX5))	21	16
tscript(p(PFH:"TCF/LEF Family"))	21	19
bp(GO:"macrophage activation")	20	19
p(HGNC:NOX1)	20	20
p(HGNC:SOX6)	20	20
p(HGNC:ZBTB17)	20	20
tscript(p(PFH:"RAR Family"))	20	19
a(CHEBI:prednisolone)	19	19
a(SCHEM:Prostratin)	19	19
p(HGNC:ZNF175)	19	19
tscript(p(PFH:"NOTCH Family"))	19	17
a(CHEBI:pioglitazone)	18	17
a(SCHEM:"Benzyloxycarbonylleucyl-leucyl-leucine aldehyde")	18	18
a(SCHEM:"LY 294002")	18	16
bp(GO:"muscle atrophy")	18	15
bp(GO:"response to stress")	18	17
complex(GOCCACC:"GO:0043509")	18	17
composite(a(CHEBI:estradiol),complex(NCH:"AP-1 Complex"))	18	18
m(HGNC:MIR21)	18	18
tscript(p(HGNC:"NKX2-5"))	18	15
tscript(p(HGNC:MED1))	18	18
a(CHEBI:"leukotriene B4")	17	16
a(CHEBI:paclitaxel)	17	16
a(CHEBI:toremifene)	17	13
p(HGNC:BRD2)	17	17
tscript(p(HGNC:BLVRA))	17	16
a(CHEBI:haloperidol)	16	16
a(CHEBI:lipid)	16	15
a(SCHEM:Ciglitazone)	16	16
kin(complex(NCH:"AMP Activated Protein Kinase Complex"))	16	15
p(HGNC:ENO1)	16	16
p(HGNC:HTT)	16	13
p(HGNC:SFTPA1)	16	16
p(PFH:"VEGF Family")	16	16
tscript(p(HGNC:FOXO4))	16	16
tscript(p(HGNC:HBP1))	16	16
tscript(p(HGNC:POU2AF1))	16	16
tscript(p(HGNC:SOX1))	16	14
a(CHEBI:"lysophosphatidic acid")	15	15
bp(GO:"cardioblast differentiation")	15	12
complex(NCH:"Ngf Complex")	15	14
p(HGNC:PLOD1)	15	15
p(HGNC:TAF4)	15	15
p(HGNC:YBX2)	15	15
path(SDIS:castration)	15	14
tscript(p(HGNC:HOXA5))	15	15
tscript(p(PFH:"CEBP Family"))	15	15
a(SCHEM:"Suberoylanilide hydroxamic acid")	14	14
p(HGNC:LPIN1)	14	14
p(HGNC:MTF1)	14	14
p(HGNC:TAF4B)	14	13
p(HGNC:U2AF1)	14	14
tscript(p(HGNC:FOXP2))	14	14
a(SCHEM:"Mycobacterium tuberculosis, ext.")	13	12
a(SCHEM:Cholecalciferol)	13	12
a(SCHEM:Prasterone)	13	13
bp(GO:"monocyte activation")	13	12
cat(p(HGNC:NOS1))	13	13
tscript(p(HGNC:KLF9))	13	13
tscript(p(HGNC:ZHX3))	13	13
tscript(p(PFH:"STAT5 Family"))	13	13
a(CHEBI:"butyric acid")	12	12
a(SCHEM:Lysophosphatidylcholines)	12	12
p(HGNC:HES7)	12	9
p(HGNC:SERPINB8)	12	12
p(HGNC:TRIM28)	12	12
p(PFH:"WNT Family")	12	12
tscript(p(HGNC:GATA6))	12	12
tscript(p(HGNC:PITX2))	12	12
tscript(p(HGNC:ZBTB17))	12	12
tscript(p(PFH:"NFAT Family"))	12	12
a(CHEBI:"bile salt")	11	10
a(CHEBI:"gamma-tocopherol")	11	11
a(CHEBI:"polyunsaturated fatty acid")	11	10
a(CHEBI:"taurocholic acid")	11	11
a(CHEBI:"vitamin A")	11	11
a(CHEBI:staurosporine)	11	11
a(SCHEM:fibrate)	11	11
bp(GO:lactation)	11	11
bp(GO:vasoconstriction)	11	10
complex(NCH:"Follicle Stimulating Hormone Complex")	11	11
composite(p(MGI:Onecut1),p(MGI:Onecut2))	11	11
p(HGNC:CUX1)	11	11
p(HGNC:FOXL1)	11	11
p(HGNC:NPPA)	11	11
p(HGNC:NTF4)	11	11
p(HGNC:S1PR1)	11	11
p(HGNC:TPPP2)	11	10
p(PFH:"IL1 Family")	11	11
tscript(p(HGNC:E2F6))	11	10
a(CHEBI:"linoleic acid")	10	10
a(CHEBI:bexarotene)	10	10
a(CHEBI:bezafibrate)	10	10
a(CHEBI:biotin)	10	10
a(CHEBI:homocysteine)	10	10
a(SCHEM:"Adenosine triphosphate")	10	9
a(SCHEM:"Ethinyl estradiol")	10	9
bp(GO:"cartilage development")	10	10
bp(GO:"muscle cell differentiation")	10	10
cat(p(HGNC:G6PD))	10	10
cat(p(HGNC:NOS2))	10	10
g(EGID:111337)	10	9
m(HGNC:"MIR1-2")	10	9
m(MGI:Mir155)	10	10
p(HGNC:BARX1)	10	8
p(HGNC:FOXA3)	10	9
p(HGNC:FOXF2)	10	9
p(HGNC:HNRNPU)	10	10
p(HGNC:JDP2)	10	10
p(HGNC:ZFPM2)	10	9
path(SDIS:"cyclic stretch")	10	10
tscript(p(HGNC:HSF2))	10	10
tscript(p(HGNC:MYOCD))	10	10
tscript(p(HGNC:ZHX2))	10	10
a(CHEBI:"histone deacetylase inhibitor")	9	9
a(CHEBI:corticosterone)	9	9
a(SCHEM:"LDL(-)")	9	9
a(SCHEM:Tunicamycin)	9	8
bp(GO:"cell fate determination")	9	9
bp(GO:"macrophage differentiation")	9	8
p(HGNC:FAT1)	9	9
p(HGNC:IDO1)	9	9
path(MESHD:Sepsis)	9	9
tscript(p(HGNC:CDX1))	9	8
tscript(p(HGNC:FOXF1))	9	8
tscript(p(HGNC:GATA5))	9	9
tscript(p(HGNC:KLF7))	9	9
tscript(p(HGNC:PAX4))	9	7
tscript(p(HGNC:POU2F2))	9	8
tscript(p(HGNC:S100A6))	9	9
tscript(p(HGNC:SUZ12))	9	8
tscript(p(HGNC:TLX3))	9	8
tscript(p(PFH:"ETS Family"))	9	9
tscript(p(PFH:"THR Family"))	9	9
a(CHEBI:"quinolinic acid")	8	8
a(CHEBI:corticotropin)	8	8
a(CHEBI:malathion)	8	8
a(CHEBI:wortmannin)	8	8
a(CHEBI:zebularine)	8	8
a(SCHEM:"1,25-Dihydroxyvitamin D")	8	8
a(SCHEM:"High Density Lipoprotein")	8	8
a(SCHEM:cytokine)	8	7
a(SCHEM:Interferon)	8	7
bp(GO:"embryo implantation")	8	8
bp(GO:"histone acetylation")	8	8
cat(p(PFH:"FGFR Family"))	8	6
cat(p(RGD:Agtr1b))	8	7
p(HGNC:CASQ1)	8	8
p(HGNC:DNAJC27)	8	8
p(HGNC:FOXO1)	8	7
p(HGNC:GATA6)	8	7
p(HGNC:HIF1A)	8	8
p(HGNC:HNRNPA1)	8	8
p(HGNC:HNRNPK)	8	8
p(HGNC:POU2F2)	8	8
p(HGNC:SMARCE1)	8	8
p(HGNC:VEGFA)	8	8
p(HGNC:ZFPM1)	8	8
p(PFH:"FGF Family")	8	7
path(SDIS:"bile duct ligation")	8	7
path(SDIS:"Respiratory Syncytial Virus Infection")	8	7
path(SDIS:"response to shear stress")	8	8
tscript(p(HGNC:BHLHE41))	8	7
tscript(p(HGNC:CSDA))	8	8
tscript(p(HGNC:NFIA))	8	8
tscript(p(HGNC:ONECUT1))	8	8
tscript(p(HGNC:OTX2))	8	8
tscript(p(HGNC:ZNF202))	8	8
a(CHEBI:"prostaglandin D2")	7	7
a(CHEBI:dopamine)	7	6
a(CHEBI:etoposide)	7	6
a(CHEBI:peptidoglycan)	7	5
a(CHEBI:phenylalanine)	7	7
a(SCHEM:"2-Methoxyestradiol")	7	7
a(SCHEM:"Exendin-4")	7	7
a(SCHEM:"gamma-Radiation and X-radiation")	7	7
a(SCHEM:Activin)	7	7
a(SCHEM:Lithium)	7	6
bp(GO:"myoblast fusion")	7	7
bp(MESHPP:Apoptosis)	7	6
m(HGNC:MIR29C)	7	7
m(HGNC:MIR30A)	7	7
p(HGNC:CLDN6)	7	7
p(HGNC:LMX1B)	7	5
p(HGNC:POU3F3)	7	6
path(MESHD:Hypertension)	7	5
path(SDIS:"cardiomyocyte hypertrophy")	7	7
path(SDIS:"Hepatic Cirrhosis")	7	7
path(SDIS:"systemic acute phase reaction")	7	7
tscript(p(HGNC:BACH1))	7	7
tscript(p(HGNC:CTCF))	7	6
tscript(p(HGNC:DLX2))	7	6
tscript(p(HGNC:FOXA3))	7	7
tscript(p(HGNC:HOXA1))	7	6
tscript(p(HGNC:JUN))	7	7
tscript(p(HGNC:MLXIPL))	7	6
tscript(p(HGNC:NACC1))	7	6
tscript(p(HGNC:PHOX2B))	7	7
tscript(p(HGNC:PKNOX1))	7	7
tscript(p(HGNC:POU2F3))	7	7
tscript(p(HGNC:SOX5))	7	7
tscript(p(PFH:"RXR Family"))	7	7
a(CHEBI:"carbon monoxide")	6	6
a(CHEBI:"prostaglandin A2")	6	6
a(CHEBI:budesonide)	6	6
a(CHEBI:genistein)	6	6
a(CHEBI:glutamine)	6	5
a(CHEBI:glutathione)	6	6
a(CHEBI:mannitol)	6	6
a(CHEBI:verapamil)	6	6
a(SCHEM:"HIV-1")	6	6
a(SCHEM:"Very Low Density Lipoprotein")	6	6
a(SCHEM:Acetaminophen)	6	6
a(SCHEM:Dactinomycin)	6	6
a(SCHEM:Flavopiridol)	6	6
a(SCHEM:Methylprednisolone)	6	6
a(SCHEM:Tacrolimus)	6	5
bp(GO:"cell growth")	6	6
bp(GO:"hypotonic response")	6	6
bp(GO:"lymphocyte activation")	6	6
bp(GO:"morphogenesis of an epithelial sheet")	6	6
bp(GO:"satellite cell activation")	6	6
complex(NCH:"Calcineurin Complex")	6	6
complex(NCH:"CD3 Complex")	6	6
complex(NCH:"HDL Complex")	6	6
kin(p(HGNC:PRKCB))	6	6
m(HGNC:"MIR16-1")	6	6
p(EGID:445347)	6	6
p(HGNC:ATP8B1)	6	6
p(HGNC:BATF)	6	6
p(HGNC:KAT5)	6	6
p(HGNC:NEUROG2)	6	6
p(HGNC:OSR1)	6	6
p(HGNC:POU3F1)	6	6
p(HGNC:RFX3)	6	5
p(MGI:Expi)	6	5
p(MGI:Hras1,sub(G,12,V))	6	6
p(PFH:"PRKC Family")	6	6
path(SDIS:"acute phase reaction")	6	6
path(SDIS:"Androgen independence")	6	6
tscript(p(HGNC:CBFA2T3))	6	6
tscript(p(HGNC:DLX5))	6	6
tscript(p(HGNC:EGR4))	6	6
tscript(p(HGNC:ELF1))	6	6
tscript(p(HGNC:FOXA1))	6	6
tscript(p(HGNC:KLF11))	6	6
tscript(p(HGNC:LMX1B))	6	5
tscript(p(HGNC:NFYB))	6	5
tscript(p(HGNC:PLAGL1))	6	6
tscript(p(HGNC:RFX5))	6	6
tscript(p(HGNC:SOX6))	6	6
tscript(p(HGNC:SPIC))	6	6
tscript(p(HGNC:STRA13))	6	6
tscript(p(HGNC:TAF7L))	6	N/A
tscript(p(HGNC:TEAD4))	6	5
tscript(p(HGNC:THRSP))	6	6
tscript(p(PFH:"ESR Family"))	6	5
tscript(p(PFH:"GATA Family"))	6	6
a(CHEBI:"25-hydroxycholesterol")	5	5
a(CHEBI:"ascorbic acid")	5	4
a(CHEBI:"prostaglandin A1")	5	5
a(CHEBI:"vitamin D")	5	5
a(CHEBI:bucladesine)	5	4
a(CHEBI:caffeine)	5	5
a(CHEBI:cycloheximide)	5	5
a(CHEBI:dexamethasone)	5	5
a(CHEBI:finasteride)	5	5
a(CHEBI:fucose)	5	5
a(CHEBI:NADH)	5	5
a(CHEBI:paricalcitol)	5	5
a(SCHEM:"Advanced Glycation End Product")	5	5
a(SCHEM:"beta-Naphthoflavone")	5	5
a(SCHEM:"Concanavalin A")	5	5
a(SCHEM:"Dietary Cholesterol")	5	4
a(SCHEM:"Freund's adjuvant")	5	4
a(SCHEM:"ICI D1694")	5	5
a(SCHEM:"N,N-Dimethylarginine")	5	5
a(SCHEM:"N-Methylaspartate")	5	5
a(SCHEM:"Pertussis toxins")	5	5
a(SCHEM:"S-Adenosylmethionine")	5	5
a(SCHEM:"Testosterone propionate")	5	5
a(SCHEM:Biliverdine)	5	5
a(SCHEM:LH)	5	5
bp(GO:"germ cell development")	5	N/A
bp(GO:"histone deacetylation")	5	5
bp(GO:"osteoblast differentiation")	5	5
bp(GO:"response to wounding")	5	5
bp(GO:"stress-induced premature senescence")	5	5
bp(GO:spermatogenesis)	5	5
cat(p(PFH:"CD64 Family"))	5	5
complex(p(PFM:"Ras Family"),p(PFM:"Raf Family"))	5	5
kin(p(HGNC:MAPK14))	5	5
p(HGNC:"NKX3-2")	5	5
p(HGNC:AFF4)	5	5
p(HGNC:BLNK)	5	5
p(HGNC:EREG)	5	5
p(HGNC:FOXD3)	5	5
p(HGNC:GATA5)	5	5
p(HGNC:GRP)	5	5
p(HGNC:HIVEP2)	5	4
p(HGNC:HNF1B)	5	5
p(HGNC:IFRD1)	5	5
p(HGNC:MBP)	5	5
p(HGNC:NOG)	5	5
p(HGNC:NOTCH4)	5	4
p(HGNC:OSM)	5	5
p(HGNC:PIAS2)	5	5
p(HGNC:RPS29)	5	5
p(HGNC:SHOX2)	5	5
p(HGNC:TYMP)	5	5
tscript(p(HGNC:CTCFL))	5	5
tscript(p(HGNC:DBP))	5	5
tscript(p(HGNC:FLI1))	5	5
tscript(p(HGNC:FOXD1))	5	4
tscript(p(HGNC:FOXD3))	5	5
tscript(p(HGNC:FOXH1))	5	4
tscript(p(HGNC:FOXN4))	5	4
tscript(p(HGNC:GABPB1))	5	5
tscript(p(HGNC:HOXB1))	5	4
tscript(p(HGNC:IRX4))	5	4
tscript(p(HGNC:MEIS2))	5	4
tscript(p(HGNC:ONECUT2))	5	4
tscript(p(HGNC:PBX2))	5	4
tscript(p(HGNC:PLAGL2))	5	5
tscript(p(HGNC:POU4F3))	5	5
tscript(p(HGNC:RUNX3))	5	4
tscript(p(HGNC:SIX1))	5	5
tscript(p(HGNC:SOX15))	5	4
tscript(p(HGNC:SP4))	5	5
tscript(p(HGNC:TBX2))	5	5
tscript(p(HGNC:TCF3))	5	4
tscript(p(MGI:Tcfe3))	5	5
a(CHEBI:acetylcysteine)	4	4
bp(GO:"response to virus")	4	4
bp(GO:phagocytosis)	4	N/A
cat(p(HGNC:FCGR2A))	4	4
cat(p(HGNC:MSTN))	4	4
cat(p(HGNC:PTH1R))	4	4
composite(a(SCHEM:Diosgenin),a(SCHEM:"Ethinyl estradiol"))	4	N/A
kin(p(HGNC:MAP2K1))	4	4
m(HGNC:"MIR218-1")	4	N/A
p(HGNC:"NKX2-5")	4	4
p(HGNC:FGF7)	4	4
p(HGNC:HOXB13)	4	4
p(HGNC:IRF9)	4	4
p(HGNC:MLL)	4	4
p(HGNC:NOD2)	4	N/A
p(HGNC:PAX4)	4	4
p(HGNC:TFEB)	4	4
path(SDIS:"advanced Adenocarcinoma")	4	4
tscript(p(HGNC:ARX))	4	N/A
tscript(p(HGNC:GABPB2))	4	4
tscript(p(HGNC:GCM1))	4	N/A
tscript(p(HGNC:HIF1A))	4	4
tscript(p(HGNC:HOXA13))	4	N/A
tscript(p(HGNC:KAT5))	4	4
tscript(p(HGNC:MESP2))	4	4
tscript(p(HGNC:MTF1))	4	N/A
tscript(p(HGNC:NFIX))	4	4
tscript(p(HGNC:NR3C1))	4	4
tscript(p(HGNC:PIAS2))	4	4
tscript(p(HGNC:PITX1))	4	4
tscript(p(HGNC:PPARA))	4	4
tscript(p(HGNC:TAF4B))	4	4
tscript(p(HGNC:TLX1))	4	4
tscript(p(HGNC:TRIM28))	4	4
tscript(p(HGNC:ZFP161))	4	4
tscript(p(HGNC:ZHX1))	4	4

## Sheet: mechanisms - mouse
Mechanism	possible
	MG-430 2.0
bp(GO:"response to hypoxia")	1016
tscript(complex(NCM:"Nfkb Complex"))	435
a(SCHEM:"serum glucose")	245
path(SDIS:"food intake")	244
path(SDIS:"viral infection")	240
a(CHEBI:androgen)	233
a(CHEBI:lipopolysaccharide)	231
path(SDIS:"bacterial infection")	231
a(SCHEM:Tretinoin)	230
a(SCHEM:"serum insulin")	228
bp(GO:"response to heat")	225
path(MESHD:Ischemia)	222
bp(GO:aging)	220
path(SDIS:"tissue damage")	213
a(CHEBI:estradiol)	210
tscript(p(MGI:Foxo1))	205
a(SCHEM:"cyclic AMP")	200
a(CHEBI:calcitriol)	197
a(CHEBI:"hydrogen peroxide")	187
a(CHEBI:gefitinib)	186
a(CHEBI:"nitric oxide")	183
path(SDIS:"mechanical strain")	183
a(SCHEM:Stanolone)	181
tscript(p(MGI:"Nkx2-1"))	180
a(SCHEM:CD437)	179
a(SCHEM:Hydrocortisone)	174
tscript(complex(NCM:"AP-1 Complex"))	172
a(CHEBI:mifepristone)	170
kin(p(PFM:"Prkc Family"))	164
a(CHEBI:progesterone)	160
path(SDIS:"laminar shear stress")	159
a(SCHEM:"Oxidized Low Density Lipoprotein")	158
tscript(p(MGI:Hoxa9))	155
bp(GO:"neuron differentiation")	154
tscript(p(MGI:Klf1))	152
a(SCHEM:"Tetradecanoylphorbol acetate")	149
bp(GO:"myoblast differentiation")	149
a(CHEBI:glucocorticoid)	148
tscript(p(MGI:Trp53))	141
a(SCHEM:"Nutlin 3")	138
a(SCHEM:Thiazolidinedione)	135
p(PFM:"Ifna Family")	132
a(CHEBI:"trichostatin A")	130
bp(MESHPP:Exercise)	126
a(SCHEM:Colforsin)	125
m(HGNC:"MIR124-1")	124
tscript(p(MGI:Meis1))	124
a(CHEBI:ciprofibrate)	123
tscript(p(MGI:Trp63))	123
a(CHEBI:nicotine)	122
tscript(p(MGI:Foxa2))	122
a(SCHEM:Dronabinol)	121
gtp(p(MGI:Hras1))	119
composite(p(MGI:Hoxa11),p(MGI:Hoxd11))	118
tscript(p(MGI:Hnf1a))	118
a(CHEBI:"angiotensin II")	116
p(MGI:Agt)	116
bp(GO:angiogenesis)	115
p(MGI:Ngf)	115
bp(GO:"replicative cell aging")	114
a(CHEBI:omeprazole)	108
path(SDIS:"lung adenocarcinoma")	108
path(SDIS:"mitochondrial DNA damage")	108
tscript(p(MGI:Foxo3))	108
a(CHEBI:camptothecin)	107
path(MESHD:Hyperoxia)	107
a(CHEBI:clofibrate)	106
a(CHEBI:"reactive oxygen species")	105
cat(complex(NCM:"gamma Secretase Complex"))	102
kin(p(MGI:Gyk))	100
path(SDIS:"high-fat diet")	100
m(HGNC:MIR106B)	99
complex(NCM:"Luteinizing Hormone Complex")	98
a(CHEBI:ceramide)	97
m(HGNC:MIR106A)	97
p(MGI:Dysf)	97
bp(MESHPP:"Menstrual Cycle")	94
tscript(p(MGI:Etv1))	93
bp(GO:"response to starvation")	90
kin(complex(NCM:"p85/p110 PI3Kinase Complex"))	89
p(HGNC:KRAS,sub(G,12,V))	87
tscript(p(MGI:Sp5))	87
a(SCHEM:Allergens)	86
a(SCHEM:"Helicobacter pylori infection")	85
p(MGI:Thap1)	84
a(CHEBI:resveratrol)	83
composite(a(CHEBI:progesterone),a(CHEBI:estradiol))	83
p(MGI:Hist1h1t)	83
p(MGI:Hist1h1a)	82
a(CHEBI:"arachidonic acid")	81
path(SDIS:"monocyte adherence")	81
a(CHEBI:"cholic acid")	79
bp(GO:"DNA methylation")	79
a(SCHEM:"Enzastaurin Hydrochloride")	78
tscript(p(MGI:Irf5))	78
a(SCHEM:Pravastatin)	77
tscript(p(MGI:Meox2))	77
a(SCHEM:Calcium)	75
m(HGNC:MIRLET7B)	75
p(MGI:Hoxa13)	74
a(CHEBI:rosiglitazone)	73
a(CHEBI:lapatinib)	72
a(CHEBI:hemin)	71
a(CHEBI:melatonin)	71
a(SCHEM:Iloprost)	71
p(PFM:"Hdac Family")	70
a(CHEBI:aldosterone)	69
a(CHEBI:fulvestrant)	68
p(MGI:Gcm1)	68
tscript(p(MGI:Rb1))	68
a(CHEBI:erlotinib)	67
a(CHEBI:oxandrolone)	66
path(SDIS:"mechanical stress")	66
a(CHEBI:fenofibrate)	65
a(SCHEM:Sirolimus)	65
tscript(p(MGI:Irf7))	64
a(SCHEM:"Dietary Lipid")	63
a(SCHEM:"Retinol acetate")	63
m(HGNC:"MIR1-1")	63
p(MGI:Cln5)	63
bp(GO:"cell differentiation")	62
a(CHEBI:testosterone)	61
a(SCHEM:"serum leptin")	60
tscript(p(MGI:Pou4f1))	60
path(SDIS:"Partial Pancreatectomy")	59
a(CHEBI:raloxifene)	58
bp(GO:"response to cold")	58
a(CHEBI:cisplatin)	57
a(SCHEM:"Oxidized High Density Lipoprotein")	57
a(CHEBI:simvastatin)	56
bp(GO:"response to UV-B")	54
m(MGI:"Mir133a-1")	54
m(MGI:"Mir133a-2")	54
a(CHEBI:"vitamin E")	53
a(CHEBI:cholesterol)	53
bp(GO:"response to osmotic stress")	53
a(SCHEM:"Hemoglobin A")	52
a(SCHEM:Oxidopamine)	52
p(MGI:Gyk)	52
bp(GO:"hyperosmotic response")	51
bp(GO:"neutrophil chemotaxis")	51
a(CHEBI:taurine)	50
kin(p(PFM:"Akt Family"))	50
m(EGID:387202)	50
a(SCHEM:"D-Glucose, anhydrous")	49
bp(GO:"G2 phase of mitotic cell cycle")	49
bp(GO:"response to UV")	49
kin(p(PFM:"Mapk p38 Family"))	49
a(SCHEM:Metribolone)	48
bp(GO:"response to radiation")	48
kin(p(PFM:"Prka Family"))	48
tscript(p(MGI:Neurog3))	48
a(SCHEM:Dinoprostone)	47
bp(GO:"response to oxidative stress")	47
a(CHEBI:celecoxib)	46
path(SDIS:"burn injury")	46
path(SDIS:denervation)	46
tscript(p(MGI:Nrf1))	46
cat(p(PFM:"Adrb Family"))	45
gtp(p(PFM:"Ras Family"))	45
tscript(p(MGI:Bhlhe40))	45
tscript(p(MGI:Hnf1b))	45
kin(p(MGI:Mapk1))	44
m(MGI:Mir140)	44
kin(p(PFM:"Mapk JNK Family"))	43
p(MGI:Arx)	43
pep(p(NCR:"Proteasome Complex"))	43
path(SDIS:"turbulent shear stress")	42
tscript(p(MGI:Tcfap2a))	42
a(CHEBI:insulin)	41
a(SCHEM:"trans10,cis12-Octadecadienoate")	41
bp(GO:"gastric acid secretion")	41
bp(GO:"microtubule polymerization")	41
p(MGI:Cst6)	41
tscript(p(PFM:"E2f Family"))	41
a(CHEBI:troglitazone)	40
p(MGI:Hnf1a)	40
a(CHEBI:flutamide)	39
kin(p(MGI:Mapk3))	39
phos(complex(NCM:"Calcineurin Complex"))	39
tscript(p(MGI:Mef2c))	39
a(SCHEM:"Low Density Lipoprotein")	38
bp(GO:"muscle contraction")	38
p(MGI:Nanog)	38
tscript(p(MGI:Hoxd3))	38
a(CHEBI:"hyaluronic acid")	37
tscript(complex(NCM:"Nfy Complex"))	36
a(SCHEM:Norepinephrine)	35
a(SCHEM:Telomestatin)	35
bp(MESHPP:"Liver Regeneration")	35
kin(p(PFM:"MAPK Erk1/3 Family"))	35
path(SDIS:"Photo-oxidative Stress")	35
tscript(p(MGI:Hoxc8))	35
a(CHEBI:lovastatin)	34
a(SCHEM:FSH)	34
a(SCHEM:Isoproterenol)	34
a(CHEBI:histamine)	33
kin(p(PFM:"MEK1/2 Family"))	33
p(MGI:Ins2)	33
p(PFM:"Pdgf Family")	33
a(CHEBI:bortezomib)	32
p(MGI:Klf7)	32
p(PFM:"Tgfb Family")	32
a(SCHEM:Estrogens)	31
a(CHEBI:thapsigargin)	30
p(MGI:Abcb1a)	30
tscript(p(MGI:Nanog))	30
a(SCHEM:"Cyclic GMP")	29
complex(GOCCACC:"GO:0043510")	29
tscript(p(MGI:Hoxc6))	29
tscript(p(MGI:Sfpi1))	29
a(CHEBI:"okadaic acid")	28
a(CHEBI:"palmitic acid")	28
tscript(p(MGI:Nfe2l1))	28
a(CHEBI:"folic acid")	27
a(CHEBI:gemcitabine)	27
bp(GO:"response to endoplasmic reticulum stress")	27
a(SCHEM:Epinephrine)	26
bp(GO:"inflammatory response")	26
cat(complex(NCM:"NADPH Oxidase Complex"))	26
cat(p(MGI:Nos3))	26
p(MGI:Plag1)	26
a(CHEBI:coumarin)	25
a(SCHEM:Aspirin)	25
tscript(p(PFM:"Mef2 Family"))	25
a(CHEBI:hydroquinone)	24
cat(p(PFM:"Hdac Family"))	24
m(MGI:"Mir16-1")	24
p(MGI:Gh)	24
p(MGI:Notch1)	24
a(CHEBI:metformin)	23
a(CHEBI:prednisolone)	23
bp(GO:"response to DNA damage stimulus")	23
p(MGI:Phox2b)	23
tscript(p(MGI:Med1))	23
bp(GO:"macrophage activation")	22
p(MGI:Sall4)	22
tscript(p(MGI:Six5))	21
tscript(p(PFM:"Tcf/Lef Family"))	21
a(CHEBI:atorvastatin)	20
a(SCHEM:"Benzyloxycarbonylleucyl-leucyl-leucine aldehyde")	20
bp(GO:"muscle atrophy")	20
p(MGI:Sox6)	20
p(MGI:Zbtb17)	20
a(SCHEM:"Mycobacterium tuberculosis, ext.")	19
tscript(p(PFM:"Notch Family"))	19
tscript(p(PFM:"Rar Family"))	19
a(CHEBI:pioglitazone)	18
bp(GO:"response to stress")	18
complex(GOCCACC:"GO:0043509")	18
composite(a(CHEBI:estradiol),complex(NCH:"AP-1 Complex"))	18
m(HGNC:MIR21)	18
p(MGI:Nox1)	18
p(MGI:Zfp819)	18
tscript(p(MGI:"Nkx2-5"))	18
tscript(p(PFM:"Cebp Family"))	18
a(CHEBI:"leukotriene B4")	17
a(SCHEM:Prostratin)	17
p(MGI:Brd2)	17
p(MGI:Taf4a)	17
p(MGI:Taf4b)	17
p(PFM:"Vegf Family")	17
tscript(p(MGI:Blvra))	17
tscript(p(MGI:Sox1))	17
a(CHEBI:haloperidol)	16
a(CHEBI:lipid)	16
complex(NCM:"Ngf Complex")	16
kin(complex(NCM:"AMP Activated Protein Kinase Complex"))	16
p(MGI:Htt)	16
p(MGI:Serpinb8)	16
tscript(p(MGI:Foxo4))	16
tscript(p(MGI:Hbp1))	16
a(CHEBI:paclitaxel)	15
a(CHEBI:toremifene)	15
a(SCHEM:Ciglitazone)	15
p(EGID:653509)	15
p(MGI:Eno1)	15
p(MGI:Plod1)	15
p(MGI:Ybx2)	15
tscript(p(MGI:Hoxa5))	15
tscript(p(MGI:Pou2af1))	15
a(CHEBI:"lysophosphatidic acid")	14
a(SCHEM:"LY 294002")	14
a(SCHEM:"Suberoylanilide hydroxamic acid")	14
bp(GO:"cardioblast differentiation")	14
cat(p(MGI:Nos1))	14
p(MGI:Foxa3)	14
p(MGI:Hes7)	14
p(MGI:Lpin1)	14
p(MGI:Mtf1)	14
p(MGI:U2af1)	14
path(SDIS:castration)	14
tscript(p(MGI:Foxp2))	14
tscript(p(MGI:Klf9))	14
tscript(p(MGI:Zhx3))	14
a(SCHEM:Cholecalciferol)	13
a(SCHEM:Lysophosphatidylcholines)	13
a(SCHEM:Prasterone)	13
p(PFM:"Il1 Family")	13
tscript(p(PFM:"Stat5 Family"))	13
a(CHEBI:"butyric acid")	12
a(CHEBI:"polyunsaturated fatty acid")	12
a(CHEBI:"taurocholic acid")	12
a(SCHEM:fibrate)	12
p(MGI:Tppp2)	12
p(MGI:Trim28)	12
p(PFM:"Wnt Family")	12
tscript(p(MGI:Gata6))	12
tscript(p(MGI:Pitx2))	12
tscript(p(MGI:Zbtb17))	12
tscript(p(PFM:"Nfat Family"))	12
a(CHEBI:"bile salt")	11
a(CHEBI:"gamma-tocopherol")	11
a(CHEBI:"linoleic acid")	11
a(CHEBI:"vitamin A")	11
a(CHEBI:bezafibrate)	11
a(CHEBI:phenylalanine)	11
a(CHEBI:staurosporine)	11
a(SCHEM:"Ethinyl estradiol")	11
bp(GO:vasoconstriction)	11
cat(p(MGI:Nos2))	11
complex(NCM:"Follicle Stimulating Hormone Complex")	11
composite(p(MGI:Onecut1),p(MGI:Onecut2))	11
p(MGI:Foxf2)	11
p(MGI:Foxl1)	11
p(MGI:Nppa)	11
p(MGI:Ntf5)	11
p(MGI:S1pr1)	11
tscript(p(MGI:E2f6))	11
tscript(p(MGI:Myocd))	11
tscript(p(MGI:Tlx3))	11
tscript(p(MGI:Zhx2))	11
a(CHEBI:bexarotene)	10
a(CHEBI:biotin)	10
a(CHEBI:homocysteine)	10
a(SCHEM:"Adenosine triphosphate")	10
bp(GO:"cartilage development")	10
bp(GO:"monocyte activation")	10
bp(GO:"muscle cell differentiation")	10
bp(GO:lactation)	10
cat(p(MGI:G6pdx))	10
g(EGID:111337)	10
m(HGNC:"MIR1-2")	10
m(MGI:Mir155)	10
p(MGI:Jdp2)	10
p(MGI:Zfpm2)	10
path(MESHD:Sepsis)	10
path(SDIS:"cyclic stretch")	10
tscript(p(MGI:Hsf2))	10
tscript(p(MGI:Pax4))	10
a(CHEBI:"histone deacetylase inhibitor")	9
a(CHEBI:corticosterone)	9
a(CHEBI:corticotropin)	9
a(SCHEM:cytokine)	9
a(SCHEM:Tunicamycin)	9
bp(GO:"cell fate determination")	9
bp(GO:"embryo implantation")	9
bp(GO:"macrophage differentiation")	9
cat(p(MGI:Agtr1b))	9
p(MGI:Barx1)	9
p(MGI:Foxo1)	9
p(MGI:Ido1)	9
tscript(p(MGI:Bhlhe41))	9
tscript(p(MGI:Cdx1))	9
tscript(p(MGI:Foxf1a))	9
tscript(p(MGI:Gata5))	9
tscript(p(MGI:Klf7))	9
tscript(p(MGI:Pou2f2))	9
tscript(p(MGI:S100a6))	9
tscript(p(MGI:Spic))	9
tscript(p(PFM:"Ets Family"))	9
tscript(p(PFM:"Thr Family"))	9
a(CHEBI:"quinolinic acid")	8
a(CHEBI:malathion)	8
a(CHEBI:wortmannin)	8
a(CHEBI:zebularine)	8
a(SCHEM:"1,25-Dihydroxyvitamin D")	8
a(SCHEM:"High Density Lipoprotein")	8
a(SCHEM:"LDL(-)")	8
bp(GO:"histone acetylation")	8
bp(GO:"myoblast fusion")	8
cat(p(PFM:"Fgfr Family"))	8
p(MGI:Casq1)	8
p(MGI:Cux1)	8
p(MGI:Dnajc27)	8
p(MGI:Hif1a)	8
p(MGI:Hnrnpa1)	8
p(MGI:Hnrnpk)	8
p(MGI:Hnrnpu)	8
p(MGI:Lmx1b)	8
p(MGI:Pou2f2)	8
p(MGI:Smarce1)	8
p(MGI:Vegfa)	8
p(MGI:Zfpm1)	8
p(PFM:"Fgf Family")	8
path(SDIS:"bile duct ligation")	8
path(SDIS:"response to shear stress")	8
tscript(p(MGI:Csda))	8
tscript(p(MGI:Nfia))	8
tscript(p(MGI:Onecut1))	8
tscript(p(MGI:Suz12))	8
tscript(p(MGI:Zfp202))	8
a(CHEBI:"prostaglandin D2")	7
a(CHEBI:budesonide)	7
a(CHEBI:dopamine)	7
a(CHEBI:peptidoglycan)	7
a(SCHEM:"2-Methoxyestradiol")	7
a(SCHEM:"Exendin-4")	7
a(SCHEM:"gamma-Radiation and X-radiation")	7
a(SCHEM:Activin)	7
a(SCHEM:Interferon)	7
a(SCHEM:Lithium)	7
bp(MESHPP:Apoptosis)	7
m(HGNC:MIR29C)	7
m(HGNC:MIR30A)	7
p(MGI:Cldn6)	7
p(MGI:Fat1)	7
p(MGI:Hras1,sub(G,12,V))	7
p(MGI:Pou3f1)	7
p(MGI:Pou3f3)	7
p(MGI:Rfx3)	7
path(SDIS:"cardiomyocyte hypertrophy")	7
path(SDIS:"Hepatic Cirrhosis")	7
path(SDIS:"Respiratory Syncytial Virus Infection")	7
path(SDIS:"systemic acute phase reaction")	7
tscript(p(MGI:Ctcf))	7
tscript(p(MGI:Dlx2))	7
tscript(p(MGI:Elf1))	7
tscript(p(MGI:Hoxa1))	7
tscript(p(MGI:Jun))	7
tscript(p(MGI:Mlxipl))	7
tscript(p(MGI:Nacc1))	7
tscript(p(MGI:Otx2))	7
tscript(p(MGI:Phox2b))	7
tscript(p(MGI:Pou2f3))	7
tscript(p(MGI:Sox5))	7
tscript(p(PFM:"Rxr Family"))	7
a(CHEBI:"carbon monoxide")	6
a(CHEBI:"prostaglandin A2")	6
a(CHEBI:etoposide)	6
a(CHEBI:genistein)	6
a(CHEBI:glutamine)	6
a(CHEBI:glutathione)	6
a(CHEBI:mannitol)	6
a(CHEBI:verapamil)	6
a(SCHEM:"Dietary Cholesterol")	6
a(SCHEM:"N-Methylaspartate")	6
a(SCHEM:"Very Low Density Lipoprotein")	6
a(SCHEM:Acetaminophen)	6
a(SCHEM:Flavopiridol)	6
a(SCHEM:Methylprednisolone)	6
a(SCHEM:Tacrolimus)	6
bp(GO:"cell growth")	6
bp(GO:"hypotonic response")	6
bp(GO:"lymphocyte activation")	6
bp(GO:"satellite cell activation")	6
complex(NCM:"Calcineurin Complex")	6
complex(NCM:"CD3 Complex")	6
complex(NCM:"HDL Complex")	6
kin(p(MGI:Prkcb))	6
m(HGNC:"MIR16-1")	6
p(MGI:Atp8b1)	6
p(MGI:Batf)	6
p(MGI:Expi)	6
p(MGI:Gata6)	6
p(MGI:Kat5)	6
p(MGI:Neurog2)	6
p(PFM:"Prkc Family")	6
path(MESHD:Hypertension)	6
path(SDIS:"acute phase reaction")	6
path(SDIS:"Androgen independence")	6
tscript(p(MGI:Bach1))	6
tscript(p(MGI:Dlx5))	6
tscript(p(MGI:Egr4))	6
tscript(p(MGI:Foxa1))	6
tscript(p(MGI:Foxa3))	6
tscript(p(MGI:Lmx1b))	6
tscript(p(MGI:Nfyb))	6
tscript(p(MGI:Pknox1))	6
tscript(p(MGI:Plagl1))	6
tscript(p(MGI:Runx3))	6
tscript(p(MGI:Sox6))	6
tscript(p(MGI:Stra13))	6
tscript(p(MGI:Taf7l))	6
tscript(p(MGI:Tead4))	6
tscript(p(MGI:Thrsp))	6
tscript(p(PFM:"Esr Family"))	6
tscript(p(PFM:"Gata Family"))	6
a(CHEBI:"25-hydroxycholesterol")	5
a(CHEBI:"ascorbic acid")	5
a(CHEBI:"prostaglandin A1")	5
a(CHEBI:bucladesine)	5
a(CHEBI:caffeine)	5
a(CHEBI:dexamethasone)	5
a(CHEBI:finasteride)	5
a(CHEBI:fucose)	5
a(CHEBI:NADH)	5
a(CHEBI:paricalcitol)	5
a(SCHEM:"Advanced Glycation End Product")	5
a(SCHEM:"beta-Naphthoflavone")	5
a(SCHEM:"Concanavalin A")	5
a(SCHEM:"Freund's adjuvant")	5
a(SCHEM:"HIV-1")	5
a(SCHEM:"N,N-Dimethylarginine")	5
a(SCHEM:"Pertussis toxins")	5
a(SCHEM:"S-Adenosylmethionine")	5
a(SCHEM:Biliverdine)	5
a(SCHEM:Dactinomycin)	5
a(SCHEM:LH)	5
bp(GO:"germ cell development")	5
bp(GO:"histone deacetylation")	5
bp(GO:"morphogenesis of an epithelial sheet")	5
bp(GO:"osteoblast differentiation")	5
bp(GO:"response to wounding")	5
bp(GO:"stress-induced premature senescence")	5
bp(GO:spermatogenesis)	5
cat(p(MGI:Fcgr3))	5
cat(p(PFM:"CD64 Family"))	5
complex(p(PFM:"Ras Family"),p(PFM:"Raf Family"))	5
kin(p(MGI:Mapk14))	5
p(EGID:445347)	5
p(MGI:"Nkx3-2")	5
p(MGI:Aff4)	5
p(MGI:Blnk)	5
p(MGI:Ereg)	5
p(MGI:Foxd3)	5
p(MGI:Gata5)	5
p(MGI:Grp)	5
p(MGI:Hivep2)	5
p(MGI:Hnf1b)	5
p(MGI:Hoxb13)	5
p(MGI:Ifrd1)	5
p(MGI:Mbp)	5
p(MGI:Nog)	5
p(MGI:Notch4)	5
p(MGI:Osm)	5
p(MGI:Osr1)	5
p(MGI:Pax4)	5
p(MGI:Pias2)	5
p(MGI:Rps29)	5
p(MGI:Shox2)	5
p(MGI:Tnf)	5
p(MGI:Tymp)	5
path(SDIS:"local Adenocarcinoma")	5
tscript(p(MGI:Cbfa2t3))	5
tscript(p(MGI:Ctcfl))	5
tscript(p(MGI:Fli1))	5
tscript(p(MGI:Foxd1))	5
tscript(p(MGI:Foxd3))	5
tscript(p(MGI:Foxh1))	5
tscript(p(MGI:Foxn4))	5
tscript(p(MGI:Gabpb1))	5
tscript(p(MGI:Hoxb1))	5
tscript(p(MGI:Irx4))	5
tscript(p(MGI:Meis2))	5
tscript(p(MGI:Mtf1))	5
tscript(p(MGI:Onecut2))	5
tscript(p(MGI:Pbx2))	5
tscript(p(MGI:Pou4f3))	5
tscript(p(MGI:Rfx5))	5
tscript(p(MGI:Six1))	5
tscript(p(MGI:Sox15))	5
tscript(p(MGI:Sp4))	5
tscript(p(MGI:Tbx2))	5
tscript(p(MGI:Tcf3))	5
tscript(p(MGI:Tcfe3))	5
a(CHEBI:"vitamin D")	4
a(CHEBI:acetylcysteine)	4
a(CHEBI:cycloheximide)	4
a(CHEBI:quercetin)	4
a(SCHEM:"ICI D1694")	4
a(SCHEM:"Testosterone propionate")	4
a(SCHEM:GW501516)	4
bp(GO:"response to virus")	4
cat(p(MGI:Mstn))	4
cat(p(PFM:"Prka Family"))	4
composite(a(SCHEM:Diosgenin),a(SCHEM:"Ethinyl estradiol"))	4
kin(p(MGI:Map2k1))	4
m(HGNC:"MIR218-1")	4
p(MGI:"Nkx2-5")	4
p(MGI:Fgf7)	4
p(MGI:Ifng)	4
p(MGI:Irf9)	4
p(MGI:Mll1)	4
p(MGI:Pitx1)	4
p(MGI:Tfeb)	4
path(SDIS:"advanced Adenocarcinoma")	4
tscript(p(MGI:Arx))	4
tscript(p(MGI:Dbp))	4
tscript(p(MGI:Gabpb2))	4
tscript(p(MGI:Hif1a))	4
tscript(p(MGI:Hoxa13))	4
tscript(p(MGI:Klf11))	4
tscript(p(MGI:Mesp2))	4
tscript(p(MGI:Nfix))	4
tscript(p(MGI:Nr3c1))	4
tscript(p(MGI:Pias2))	4
tscript(p(MGI:Pitx1))	4
tscript(p(MGI:Plagl2))	4
tscript(p(MGI:Ppara))	4
tscript(p(MGI:Satb2))	4
tscript(p(MGI:Taf4b))	4
tscript(p(MGI:Tbx1))	4
tscript(p(MGI:Tlx1))	4
tscript(p(MGI:Zfp161))	4
tscript(p(MGI:Zhx1))	4
